# Supplementary material for: Drug Utilization, Anticholinergic Burden and Predictors of Length of Stay in a Psychiatric Hospital: A Retrospective Observational Study
Source: Medicina (Kaunas). 2026 May 31;62(6):1063. doi: 10.3390/medicina62061063 (PMC13304261; doi:10.3390/medicina62061063)
Supplement: Supplementary file 1 [file medicina-62-01063-s001.zip]

Archive with 1 entries (1 files):
- medicina-4293150-supplementary.pdf
